# Supplementary material for: Articulation of three core metabolic processes in Arabidopsis: Fatty acid biosynthesis, leucine catabolism and starch metabolism
Source: BMC Plant Biol. 2008 Jul 11;8:76. doi: 10.1186/1471-2229-8-76 (PMC2483283; doi:10.1186/1471-2229-8-76)
Supplement: Additional file 1 — Genes used in the study. Table lists names, Affy IDs, Locus IDs and references for genes used in the study. Genes that form coexpressed modules at 0.6 correlation threshold (Fig. 2B) are depicted on the color background (blue: fatty acid biosynthesis; red: leucine catabolism; green: starch metabolism). [file 1471-2229-8-76-S1.xls]

## Sheet: Sheet1
#	Name	AffyIDa	Locus ID	Function (enzyme abbreviation)	References
FATTY ACID BIOSYNTHESIS
1	AAE15	245621_at	At4g14070	plastidial long-chain acyl-CoA synthetase-like (LACS)	Shockey et al., 2002; Koo et al., 2005
2	AAE16	257196_at	At3g23790	plastidial long-chain acyl-CoA synthetase-like (LACS)	Shockey et al., 2002; Koo et al., 2005
3	ACP1	259095_at	At3g05020	acyl carrier protein (ACP)	Post-Beittenmiller et al., 1989
4	ACP2&3	264189_s_atb	At1g54580, At1g54630	acyl carrier protein (ACP)	Lamppa and Jacks, 1991; Hlousek-Radojcic et al, 1992
5	ACP4	254102_at	At4g25050	acyl carrier protein (ACP)	Branen et al., 2003
6	ACP5	246814_at	At5g27200	acyl carrier protein (ACP)	seq. sim., Bonaventure and Ohlrogge, 2002
7	ACPS	267482_s_at	At2g02770	holo-acyl carrier protein synthase (ACPS)	seq. sim.
8	CAC2	246613_at	At5g35360	biotin carboxylase subunit of heteromeric acetyl-CoA carboxylase (ACC)	Sun et al., 1997
9	BCCP1	250125_at	At5g16390	biotin carboxyl carrier subunit of heteromeric acetyl-CoA carboxylase (ACC)	Choi et al., 1995
10	BCCP2	246565_at	At5g15530	biotin carboxyl carrier subunit of heteromeric acetyl-CoA carboxylase (ACC)	Thelen, et al., 2001
11	BCCP-like1*	262157_at	At1g52670	similar to biotin carboxyl carrier subunit of heteromeric acetyl-CoA carboxylase (ACC)	seq. sim.
12	BCCP-like2*	258269_at	At3g15690	similar to biotin carboxyl carrier subunit of heteromeric acetyl-CoA carboxylase (ACC)	seq. sim.
13	BCCP-like3*	251736_at	At3g56130	similar to biotin carboxyl carrier subunit of heteromeric acetyl-CoA carboxylase (ACC)	seq. sim.
14	CAC3	266099_at	At2g38040	carboxyl transferase alpha subunit of heteromeric acetyl-CoA carboxylase (ACC)	Ke et al., 2000
15	accD	245016_at	AtCg00500	carboxyl transferase beta subunit of heteromeric acetyl-CoA carboxylase (ACC)	Qian et al., 1998
16	MOD1	266035_at	At2g05990	enoyl–[ACP] reductase (ENR)	Mou et al., 2000
17	FAB2	260570_at	At2g43710	stearoyl-[ACP] desaturase (FAD)	Lightner et al., 1994
18	FAB2-like1*	246498_at	At5g16230	similar to fatty acyl-[ACP] desaturase (FAD)	seq. sim.
19	FAB2-like2*	246502_at	At5g16240	similar to fatty acyl-[ACP] desaturase (FAD)	seq. sim.
20	FAB2-like3&4*	258473_s_atc	At3g02610, At3g02620	similar to fatty acyl-[ACP] desaturase (FAD)	seq. sim.
21	FAB2-like5*	258485_at	At3g02630	similar to fatty acyl-[ACP] desaturase (FAD)	seq. sim.
22	FAB2-like6*	260869_at	At1g43800	similar to fatty acyl-[ACP] desaturase (FAD)	seq. sim.
23	FATA	257814_at	At3g25110	fatty acyl-[ACP] thioesterase (FAT)	Dormann et al, 1995
24	FATA-like*	254798_at	At4g13050	similar to fatty acyl-[ACP] thioesterase (FAT)	seq. sim.
25	FATB	261722_at	At1g08510	fatty acyl-[ACP] thioesterase (FAT)	Dormann et al, 1995
26	HD*	250470_at	At5g10160	3-hydroxyacyl–[ACP] dehydratase (HD)	seq. sim.
27	HD-like*	263432_at	At2g22230	3-hydroxyacyl–[ACP] dehydratase (HD)	seq. sim.
28	KAR	265026_at	At1g24360	3-ketoacyl –[ACP] reductase (KAR)	Slabas et al., 1992
29	KAR-like1&2*	251780_s_atd	At3g55290, At3g55310	similar to 3-ketoacyl –[ACP] reductase (KAR)	seq. sim.
30	KAR-like3*	252505_at	At3g46170	similar to 3-ketoacyl –[ACP] reductase (KAR)	seq. sim.
31	KAR-like4&5*	265107_s_ate	At1g62610, At1g63380	similar to 3-ketoacyl –[ACP] reductase (KAR)	seq. sim.
32	KASI	248903_at	At5g46290	3 -ketoacyl–[ACP] synthase I (KASI)	Millar and Kunst, 1995
33	KASII	262176_at	At1g74960	3 -ketoacyl–[ACP] synthase II (KASII)	Carlsson et al., 2002
34	KASIII	265120_at	At1g62640	3 -ketoacyl–[ACP] synthase III (KASIII)	Tai et al., 1994
35	LACS9	259761_at	At1g77590	plastidial long-chain acyl-CoA synthetase (LACS)	Shockey, et al., 2002
36	MAT	267308_at	At2g30200	malonyl-CoA:ACP transacylase (MAT)	seq. sim.
STARCH METABOLISM
37	AAM1	261754_at	At1g76130	alpha-amylase	seq. sim.
38	AAM2	254101_at	At4g25000	alpha-amylase	seq. sim.
39	AAM3	260412_at	At1g69830	alpha-amylase	Yu et al., 2005
40	AGL1	258109_at	At3g23640	alpha-glucosidase	seq. sim.
41	AGL2	247298_at	At5g63840	alpha-glucosidase	Burn et al., 2002
42	AGL3	252555_at	At3g45940	alpha-glucosidase	seq. sim.
43	AGL4	250336_at	At5g11720	alpha-glucosidase	seq. sim.
44	AGL5	262230_at	At1g68560	alpha-glucosidase	Sampedro et al., 2001
45	AGL-like1*	253980_at	At4g26620	similar to alpha-glucosidase	seq. sim.
46	AGL-like2*	264861_at	At1g24320	similar to alpha-glucosidase	seq. sim.
48	APL1	249927_at	At5g19220	ADP-glucose pyrophosphorylase	Villand et al., 1993
49	APL2	261642_at	At1g27680	ADP-glucose pyrophosphorylase	Crevillen et al., 2003
50	APL3	252888_at	At4g39210	ADP-glucose pyrophosphorylase	seq. sim.
51	APL4	263544_at	At2g21590	ADP-glucose pyrophosphorylase	Crevillen, et al., 2003
52	APS1	248687_at	At5g48300	ADP-glucose pyrophosphorylase	Wang et al., 1998
53	APS2	263201_at	At1g05610	ADP-glucose pyrophosphorylase	seq. sim., Crevillen et al., 2003
54	BAM1	245275_at	At4g15210	beta-amylase	Mita et al., 1995
55	BAM2	266357_at	At2g32290	beta-amylase	seq. sim.
56	BAM3	256861_at	At3g23920	beta-amylase	seq. sim., Kaplan et al., 2005
57	BAM4	266914_at	At2g45880	beta-amylase	seq. sim.
58	BAM5	248997_at	At5g45300	beta-amylase	seq. sim.
59	BAM6	248029_at	At5g55700	beta-amylase	seq. sim.
60	BAM7	255676_at	At4g00490	beta-amylase	seq. sim., Kaplan et al., 2005
61	BAM8	245346_at	At4g17090	beta-amylase	Lao, et al., 1999
62	BAM9	250007_at	At5g18670	beta-amylase	seq. sim.
63	BE1	257667_at	At3g20440	starch branching enzyme	seq. sim.
64	BE2	250906_at	At5g03650	starch branching enzyme	Fisher, et al., 1996
65	BE3	263912_at	At2g36390	starch branching enzyme	Fisher, et al., 1996
66	DE1	247216_at	At5g64860	disproportionating enzyme	seq. sim., Smith et al., 2005
67	DE2	245094_at	At2g40840	disproportionating enzyme	Fettke et al., 2006
68	GBSS	261191_at	At1g32900	starch synthase	seq. sim.
69	GCS1	264228_at	At1g67490	alpha-glucosidase	Gillmor et al., 2002
47	GWD1	262784_at	At1g10760	glucan water dikinase	Yu et al., 2001
70	GWD2	246829_at	At5g26570	glucan water dikinase	Baunsgaard et al., 2005, Kötting et al., 2005
71	GWD3	254153_at	At4g24450	glucan water dikinase	Baunsgaard et al., 2005; Kötting et al., 2005; Mikkelsen et al, 2004
72	ISA1	267356_at	At2g39930	isoamylase DB	Delatte et al., 2005
73	ISA2	264360_at	At1g03310	isoamylase DB	Delatte et al., 2005
74	ISA3	255070_at	At4g09020	isoamylase DB	Smith et al., 2005
75	PGI1	254141_at	At4g24620	phosphoglucose isomerase	Yu et al., 2000
76	PGI-like*	249163_at	At5g42740	phosphoglucose isomerase	seq. sim.
77	PGM1	248380_at	At5g51820	phosphoglucomutase	Periappuram et al., 2000
78	PGM-like1*	246412_at	At5g17530	phosphoglucomutase	seq. sim.
79	PGM-like2*	254874_at	At4g11570	phosphoglucomutase	seq. sim.
80	PGM-like3*	260207_at	At1g70730	phosphoglucomutase	seq. sim.
81	PGM-like4*	262309_at	At1g70820	phosphoglucomutase	seq. sim.
82	PGM-like5*	264903_at	At1g23190	phosphoglucomutase	seq. sim.
83	PHS1	256746_at	At3g29320	starch phosphorylase	seq. sim., Smith et al., 2005
84	PHS2	252468_at	At3g46970	starch phosphorylase	seq. sim., Smith et al., 2006
85	PU1	245712_at	At5g04360	pullulanase	Beatty et al., 1999
86	SS1	249785_at	At5g24300	starch synthase	Delvalle D, et al. 2005
87	SS2	259277_at	At3g01180	starch synthase	seq. sim.
88	SS3	262809_at	At1g11720	starch synthase	Zhang et al., 2005
89	SS4	254659_at	At4g18240	starch synthase	seq. sim.
90	SS6	247163_at	At5g65685	starch synthase	seq. sim., Fettke et al. 2005
LEUCINE CATABOLISM
91	BCAT1	264525_at	At1g10060	branched-chain amino acid aminotransferase (BCAT)	Diebold et al., 2002
92	BCAT2	264524_at	At1g10070	branched-chain amino acid aminotransferase (BCAT)	Diebold et al., 2002
93	BCAT5	247158_at	At5g65780	branched-chain amino acid aminotransferase (BCAT)	Diebold et al., 2002; Taylor et al., 2004
94	BCDH_E1a1*	245884_at	At5g09300	E1 alpha subunit of branched-chain alpha-keto acid dehydrogenase (BCKDH)	Taylor et al., 2004
95	BCDH_E1a2*	260900_s_at	At1g21400	E1 alpha subunit of branched-chain alpha-keto acid dehydrogenase (BCKDH)	seq. sim.
96	DIN4	256965_at	At3g13450	E1 beta subunit of branched-chain alpha-keto acid dehydrogenase (BCKDH)	seq. sim.
97	BCDH BETA1	265070_at	At1g55510	E1 beta subunit of branched-chain alpha-keto acid dehydrogenase (BCKDH)	seq. sim.
98	BCE2	258527_at	At3g06850	E2 subunit of branched chain alpha-ketoacid dehydrogenase (BCKDH)	Reed et al. 1990
99	LPD2	258439_at	At3g17240	E3 subunit of branched-chain alpha-keto acid dehydrogenase (BCKDH)	Lutziger and Oliver, 2001
100	IVD	252570_at	At3g45300	isovaleryl-CoA dehydrogenase (IVD)	Daschner et al., 2001
101	MCCA	263118_at	At1g03090	A subunit of methylcrotonyl-CoA carboxylase (MCC)	Che et al., 2002
102	MCCB	253279_at	At4g34030	B subunit of methylcrotonyl-CoA carboxylase (MCC)	Che et al., 2002
TRANSPORT AND COFACTOR SYNTHESIS
103	ABC*	263000_at	At1g54350	putative acyl transporter (ABC)	seq. sim.
104	BIO1	247916_at	At5g57590	DAPA synthase	Patton et al., 1996
105	BIO2	260548_at	At2g43360	biotin synthase (BIO2)	Baldet and Ruffet, 1996; Weaver et al., 1996
106	BIOF	250837_at	At5g04620	KAPA synthase	Pinon et al, 2005
107	BIOH-like1*	246199_at	At4g36530	pimelic acid synthesis	seq. sim.
108	BIOH-like2*	254204_at	At4g24160	pimelic acid synthesis	seq. sim.
109	BOU	248838_at	At5g46800	mitochondrial carnitine/acyl carrier-like	seq. sim., Lawand et al., 2002
110	GLT1	246508_at	At5g16150	hexose transporter	seq. sim.
111	GPT1	248144_at	At5g54800	putative glucose-6-phosphate/phosphate translocator	Niewiadomski et al., 2005
112	GPT2	264400_at	At1g61800	putative glucose-6-phosphate/phosphate translocator	Niewiadomski et al., 2005
113	LIP2	253553_at	At4g31050	lipoate transferase (LipT)	seq. sim.
114	LIP1-like	246005_at	At5g08415	lipoate synthase (LipS)	seq. sim.
115	MEX1	246434_at	At5g17520	maltose transporter	Niittyla et al., 2004
116	TPT	248886_at	At5g46110	triose phosphate translocator	Knappe et al., 2001; Schneider et al., 2002
ACETYL-COA GENERATION
117	PDHC_E1alpha*	261583_at	At1g01090	E1 alpha subunit of plastidic pyruvate dehydrogenase (PDHC)	Johnston et al, 1997
118	PDHC_E1beta1*	266904_at	At2g34590	E1 beta subunit of plastidic pyruvate dehydrogenase (PDHC)	Behal and Oliver, 1999
119	PDHC_E1beta2*	256160_at	At1g30120	E1 beta subunit of plastidic pyruvate dehydrogenase (PDHC)	Johnston et al, 1997
120	LTA2	258086_at	At3g25860	acetyltransferase subunit of pyruvate dehydrogenase (PDHC)	Mooney et al., 1999
121	PDHC_E2*	261165_at	At1g34430	acetyltransferase subunit of pyruvate dehydrogenase (PDHC)	seq. sim.
122	PDHC_E3*	245291_at	At4g16155	lipoamide dehydrogenase subunit of pyruvate dehydrogenase (PDHC)	Lutziger and Oliver, 2000
123	LPD1	257895_at	At3g16950	lipoamide dehydrogenase subunit of pyruvate dehydrogenase (PDHC)	Lutziger and Oliver, 2000
124	AAE18	259647_at	At1g55320	similar to acetyl-CoA synthetase (ACS)	seq. sim., Shockey et al., 2003
125	AAE17	249869_at	At5g23050	similar to acetyl-CoA synthetase (ACS)	seq. sim., Shockey et al., 2003
126	ACS*	249638_at	At5g36880	acetyl-CoA synthetase (ACS)	Mooney et al., 1999; Ke et al., 2000
* gene name assigned for this study
a Affymetrix probes with "_s_at" suffix have potential to cross-hybridize
b 264189_s_at probe detects both At1g54580 and At1g54630 mRNAs
c 258473_s_at probe detects both At3g02610 and At3g02620 mRNAs
d 251780_s_at probe detects both At5g55290 and At3g55310 mRNAs
e 265107_s_at probe detects both At1g62610 and At1g63380 mRNAs
seq. sim. - sequence similarity
