# Supplementary material for: Articulation of three core metabolic processes in Arabidopsis: Fatty acid biosynthesis, leucine catabolism and starch metabolism
Source: BMC Plant Biol. 2008 Jul 11;8:76. doi: 10.1186/1471-2229-8-76 (PMC2483283; doi:10.1186/1471-2229-8-76)
Supplement: Additional file 2 — Metadata for the microarray experiments included in the study. [file 1471-2229-8-76-S2.xls]

## Sheet: Sheet1
experiment name	experiment ID	experiment type	chip name	alias or genotype	genetic background	genetic variation	sample or organ
Baseline experiment, pollen	NASCARRAYS-6	organism part comparison design	DT002_ATH1_pollen				mature pollen
Identification of global gene expression in cir1 and cir1:ein2 plants	NASCARRAYS-10	genetic modification design	Murray_A1_ATH1	cir1	PR1-luc	EMS Mutant of A4-Murra-luc (q.v.) to give cir1 phenotype	Rosette Leaves
			Murray_A2_ATH1	ein2	PR1-luc	EMS Mutant of A4-Murra-luc (q.v.) to give ein2 phenotype	Rosette Leaves
			Murray_A3_ATH1	ce2 cir1:ein2	PR1-luc	EMS Double Mutant of A4-Murra-luc (q.v.)	Rosette Leaves
			Murray_A4_ATH1	PR1-luc	Col-O N1092	Transformed with PR1-luciferase	Rosette Leaves
Control of lignification	NASCARRAYS-14	genetic modification design; growth condition design;	Campb-317-Col0-Suc-Rep1		Col-0	None	Whole Plant
			Campb-320-Col0-noSuc-Rep1		Col-0	None	Whole Plant
			Campb-327-MYB61-noSuc-Rep2	MYB761 Knockout, Plant Cell 13, 2777-2791	Col-0 (N1092)	None	Whole Plant
			Campb-329-MYB61oe-Suc-Rep1	MYB61 Overexpressor	Col-0 (N1092)	None	Whole Plant
			Campb-332-MYB61oe-noSuc-Rep1	MYB61 Overexpressor	Col-0 (N1092)	None	Whole Plant
Analysis of anther development by identifying downstream genes controlled by MS1	NASCARRAYS-23	genetic modification design	Vizcay-Barrena_1-1_ms1ttg-young_Rep1_ATH1	ms1-ttg	Ler-0	EMS mutant	"Young" Flower Buds
			Vizcay-Barrena_1-2_ms1ttg-old_Rep1_ATH1	ms1-ttg	Ler-0	EMS mutant	"Old" Flower Buds
			Vizcay-Barrena_1-3_Ler-young_Rep1_ATH1		Ler-0		"Young" Flower Buds
			Vizcay-Barrena_1-4_Ler-old_Rep1_ATH1		Ler-0		"Old" Flower Buds
			Vizcay-Barrena_1-13_Lerttg-young_Rep1_ATH1	Ler-ttg	Ler-0	EMS mutant	Young Flower Buds
			Vizcay-Barrena_1-14_Lerttg-old_Rep1_ATH1	Ler-ttg	Ler-0	EMS mutant	Old Flower Buds
Cold induced changes in gene expression: differences between the Arabidopsis thaliana wild type and freezing sensitive mutants.	NASCARRAYS-24	growth condition design; genetic modification design	Bramke_A1-warre-WTC			Col-0	Aerial parts of whole plants
			Bramke_A2-warre-WTW			Col-0	Aerial parts of whole plants
			Bramke_A3-warre-S6C	str6-1	N1092	Col-0	Aerial parts of whole plants
			Bramke_A4-warre-S6W	str6-1	N1092	Col-0	Aerial parts of whole plants
			Bramke_A5-warre-S2C	sfr2-1	N1092	Col-0	Aerial parts of whole plants
			Bramke_A6-warre-S2W	sfr2-1	N1092	Col-0	Aerial parts of whole plants
Functional Genomics of Ozone Stress in Arabidopsis.	NASCARRAYS-26	compound treatment design	Short_1-1_ozone_Rep1_ATH1			col-0	Whole Plant
			Short_1-2_control_Rep1_ATH1			col-0	Whole Plant
Assembly of the cell wall pectic matrix	NASCARRAYS-27	compound treatment design	A2-WILLA-ISOX			None	Cell suspension
			A1-WILLA-CON			None	Cell suspension
The role of the OX1 protein kinase in H2O2 signal transduction	NASCARRAYS-28	stimulus or stress design; genetic modification design	A1-Rente-WS2-HO_SLD	ws-2		None	Whole seedlings
			A2-Rente-KKO-HO_SLD	OX1 isolated from Wisconsin T-DNA lines	ws-2 N1601	T-DNA insert in OX1	Whole seedlings
			A3-Rente-WS2-Control_SLD	ws-2		None	Whole seedlings
			A4-Rente-KKO-Control_SLD	OX1 isolated from Wisconsin T-DNA lines	ws-2 N1601	T-DNA insert in OX1	Whole seedlings
Identification of genes controlling stomatal number in response to rising atmospheric carbon dioxide levels	NASCARRAYS-29	organism part comparison design; growth condition design	Heggie_1-1_C24-ambientCO2-guard-cell-(CAG)	C24			Guard Cell enriched leaves
			Heggie_1-6_C24-elevatedCO2-leaf-(CEW)_Rep1_ATH1	C24			whole leaves
			Heggie_1-3_HIC-ambientCO2-guard-cell-(HAG)_Rep1_ATH1	HIC	C24, N906	HIC mutant from Mogen promoter trap lines	Guard Cell enriched leaves
			Heggie_1-7_HIC-ambientCO2-leaf-(HAW)_Rep1_ATH1	HIC	C24, N906		whole leaves
			Heggie_1-4_HIC-elevatedCO2-guard-cell-(HEG)_Rep1_ATH1	HIC	C24, N906		Guard Cell enriched leaves
			Heggie_1-8_HIC-elevatedCO2-leaf-(HEW)_Rep1_ATH1	HIC	C24, N906		whole leaves
			Heggie_1-9_C24-ambientCO2-leaf-(CWL)_Rep2_ATH1	C24			whole leaves
			Heggie_1-11_C24-ambientCO2-guard-cell-(CGC)_Rep2_ATH1	C24			Guard Cell enriched leaves
Genes Involved in Plant Programmed Cell Death (PCD)	NASCARRAYS-30	growth condition design; development or differentiation design	Swidzinski Heat ATH1 Replicate 1	Ler
Ethylene induced hyponastic growth in Arabidopsis thaliana	NASCARRAYS-32	growth condition design	Millenaar_A1-MILL-AIR-REP1	col			petiole
			Millenaar_A2-MILL-ETH-REP1	col			petiole
			Millenaar_A3-MILL-LL-REP1	col			petiole
Higher order transcriptional regulation conferred by the bountiful gain_of_function mutant	NASCARRAYS-33	genetic modification design	A1-Greco-Bou	BOUNTIFUL	Ws-0 (N1603)	Activation Tag I/dSpm insert in BOU	Mixture of 4 youngest rossette leaves
			A2-Greco-WT	Ws-0			Mixture of 4 youngest rosette leaves
Testing Arabidopsis for the presence of arbuscular mycorrhizal signalling pathways	NASCARRAYS-35	compound treatment design	Yap_A1-AMF	col-1			total roots (primary and all lateral )
			Yap_A2-AMF_Rep2	col-1			total roots (primary and all lateral )
Comparison of the transcript profile of the auxin resistant axr4 mutant and wild-type Col0	NASCARRAYS-39	genetic modification design	Marchant_1-2_3doCol_Rep1_ATH1	Col0			Whole plant
		genetic modification design	Marchant_1-1_3doaxr4-2_Rep1_ATH1	axr4-2	Col0	Mutant see Hobbie and Estelle (1995) Plant J. 7 211-220	Whole plant
Identification of genes responsive to non-metabolised glucose analoges as an approach to hexokinase-independent glucose sensing in plants.	NASCARRAYS-40	growth condition design	Villadsen_A-1-villa-zer_SLD	Col-0			the entire seedlings
			Villadsen_A-2-villa-wat_SLD	Col-0			the entire seedlings
			Villadsen_A-3-villa-glc_SLD	Col-0			the entire seedlings
			Villadsen_A-4-villa-OMG_SLD	Col-0			the entire seedlings
			Villadsen_A-5-villa-DOG_SLD	Col-0			the entire seedlings
			Villadsen_A-6-villa-man_SLD	Col-0			the entire seedlings
Plant gene expression associated with susceptibility to nematodes	NASCARRAYS-41	pathogenicity design	Urwin_A-1-Urwin-Con_SLD	Col-0			lateral roots
			Urwin_A-2-Urwin-Inf_SLD	Col-0			lateral roots
The effect of mutations in AtrbohC on the pattern of gene expression in primary root tissue.	NASCARRAYS-42	genetic modification design	Jones_A1-WT-Rep1	Col-0			Small excised segments of primary root tissue corresponding to root-hair elongation zone
			Jones_A3-rhd2-Rep1	rhd2-1	Columbia	EMS mutant, Plant Cell (1990) 2:235-243	Small excised segments of primary root tissue corresponding to root-hair elongation zone
Agrobacterium tumefaciens-induced tumour development of Arabidopsis thaliana	NASCARRAYS-43	pathogenicity design	Deeken_A-1-Deeke-Tum_SLD_REP1	ws-2			Tumour
			Deeken_A-2-Deeke-Inf_SLD_REP1	ws-2			Inflorescence stalk
Transcriptome analysis of glyoxylate cycle knock-out mutants in early stages of seedling development	NASCARRAYS-44	genetic modification design	Cornah_A1-cornah-icl_SLD_REP1	icl-2	col-0	TDNA insert into At3g21720	whole seedlings
			Cornah_A3-cornah-msx_SLD_REP1	icl-2	WS	TDNA insert into At5g03860	whole seedlings
			Cornah_A4-cornah-wsx_SLD_REP1	ws-4			whole seedlings
			Cornah_A2-cornah-irv_SLD_REP2	icl-2 revertant	col-0	TDNA excised from At3g21720	whole seedlings
			cornah-msc_SLD_REP1	ms	col-0	SALK T-DNA insertion into At5g03860	whole seedlings
			cornah-wtc_SLD_REP1	col-0			whole seedlings
Nutritional control of plant development: molecular analysis of the NO3- response pathway in Arabidopsis roots.	NASCARRAYS-46	genetic modification design	Sophie_A1-fille-WTw_SLD	Control	C24	Transgenic plant carrying ANR1::rGR fusion under the 35S promoter control. The ANR1::rGR mRNA is not detected by Northern in this line.	root
			Sophie_A2-fille-WTd_SLD	Control	C24		root
			Sophie_A3-fille-GRw_SLD	Working overexpressor	C24		root
			Sophie_A4-fille-GRd_SLD	Working overexpressor	C24		root
Transcriptome analysis of Arabidopsis microgametogenesis	NASCARRAYS-48	development or differentiation design	Honys_UNM1_SLD	Ler-0		None	Pollen
			Honys_BCP1_SLD	Ler-0		None	Pollen
			Honys_TCP1_SLD	Ler-0		None	Pollen
			Honys_MPG1_SLD	Ler-0		None	Pollen
Transcriptome analysis of pho3	NASCARRAYS-49	genetic modification design	A1-LLOYD-PHO_REP1	Feldmann T-DNA insert	ws-2	T-DNA insert	Rosette leaves
Seedling transcriptome affected by Norflurazon-induced photobleaching of chloroplasts	NASCARRAYS-51	genetic modification design	McCormac_1-1_wildtype-NFtreated_Rep1_ATH1	Col-0			whole young seedlings in entirety with cotyledons, hypocotyl and primary roots - (no emerged true leaves).
			McCormac_1-2_wildtype-Contrl_Rep1_ATH1	Col-0			whole young seedlings in entirety with cotyledons, hypocotyl and primary roots - (no emerged true leaves).
			McCormac_1-3_mutant-NFtreated_Rep1_ATH1	gun1,gun5 double mutant			whole young seedlings in entirety with cotyledons, hypocotyl and primary roots - (no emerged true leaves).
The effects of mutants in stress response pathways on gene expression during senescence	NASCARRAYS-52	genetic modification design; development or differentiation design	Buchanan-Wollaston_A-1-bwoll-C0G_SLD	Col-0			fully expanded leaves
			Buchanan-Wollaston_A-2-bwoll-C5G_SLD	Col-5			fully expanded leaves
			Buchanan-Wollaston_A-3-bwoll-C0S_SLD	Col-0			fully expanded leaves
			Buchanan-Wollaston_A-4-bwoll-C5S_SLD	Col-0			fully expanded leaves
			Buchanan-Wollaston_A-5-bwoll-NG1_SLD	NahG	Columbia	NahG transgenic	fully expanded leaves
			Buchanan-Wollaston_A-7-bwoll-Ei1_SLD	Ein2	Columbia	Ein2 transgenic	fully expanded leaves
			Buchanan-Wollaston_A-9-bwoll-Co1_SLD	Coi1	Columbia	Coi1 transgenic	fully expanded leaves
Environmental Genomics of calcicole-calcifuge physiology	NASCARRAYS-53	strain or line design	Shirr-Cal_REP1	Cal-0			Whole plant
			Shirr-Col-REP1	Col-4			Whole plant
Role of COV in vascular patterning	NASCARRAYS-54	genetic modification design	Turner_A-1-Turne-Mut-Top1_SLD	cov			inflorescence stem tip
			Turner_A-3-Turne-Mut-Base1_SLD	cov			inflorescence stem base
			Turner_A-5-Turne-WT-Top1_SLD	Ler-0			inflorescence stem tip
			Turner_A-7-Turne-WT-Base1_SLD	Ler-0			inflorescence stem base
UV-B Responses in Light Grown Plants: Similarities to Biotic Stress	NASCARRAYS-56	stimulus or stress design	Brueggemann_A-6-Brueg-Pps_SLD	rpp7	Col-5	EMS mutant	whole above ground rosettes
			Brueggemann_A-1-Brueg-uvb_SLD	Col-0			whole above ground rosettes
			Brueggemann_A-2-Brueg-uva_SLD	Col-0			whole above ground rosettes
			Brueggemann_A-3-Brueg-vis_SLD	Col-0			whole above ground rosettes
			Brueggemann_A-4-Brueg-PpH_SLD	Col-5			whole above ground rosettes
			Brueggemann_A-5-Brueg-Mck_SLD	Col-5			whole above ground rosettes
Comparative transcriptome analysis between wild-type and gpa1 mutant in response to ABA	NASCARRAYS-57	genetic modification design	Okamoto_A-1--gpa1-treated_SLD	gpa1	ws-2	T-DNA insertion into At3g26300	whole plant
			Okamoto_A-2-gpa1-control_SLD	gpa1	ws-2	T-DNA insertion into At3g26300	whole plant
			Okamoto_A-3-WT-treated_SLD	ws-2			whole plant
			Okamoto_A-4-WT-control_SLD	ws-2			whole plant
Impact of Type III effectors on plant defense responses	NASCARRAYS-59	time series design; pathogenicity design; compound treatment design	A-1-Torres-MgCl2_2hr_Rep1	col-5			Whole leaf
			A-4-Torres-Hrp_2hr_Rep1	col-5			Whole leaf
			A-7-Torres-MgCl2_4hr_Rep1	col-5			Whole leaf
			A-16-Torres-AvrRpm1_4hr_Rep1	col-5			Whole leaf
			A-22-Torres-MgCl2_12hr_Rep1	col-5			Whole leaf
			A-25-Torres-DC3000_12hr_Rep1	col-5			Whole leaf
			A-28-Torres-Hrp_12hr_Rep1	col-5			Whole leaf
			A-25-Torres-DC3000_12hr_Rep1	col-5			Whole leaf
			A-28-Torres-Hrp_12hr_Rep1	col-5			Whole leaf
Gene expression and carbohydrate metabolism through the diurnal cycle	NASCARRAYS-60	time series design; growth condition design	Smith-00h_SLD_REP1	Col-0			leaves
			Smith-01h_SLD_REP1	Col-0			leaves
			Smith-02h_SLD_REP1	Col-0			leaves
			Smith-04h_SLD_REP1	Col-0			leaves
			Smith-08h_SLD_REP1	Col-0			leaves
			Smith-12h_SLD_REP1	Col-0			leaves
			Smith-13h_SLD_REP1	Col-0			leaves
			Smith-14h_SLD_REP1	Col-0			leaves
			Smith-16h_SLD_REP1	Col-0			leaves
			Smith-20h_SLD_REP1	Col-0			leaves
			Smith-24h_SLD_REP1	Col-0			leaves
Functional genomics of shoot meristem dormancy.	NASCARRAYS-61	genetic modification design	Carrera Begua_1-3_aba_Rep1_ATH1	aba	Ler		dormant and germinating seeds
			Carrera Begua_1-4_abi1_Rep1_ATH1	abi-1	Ler		dormant and germinating seeds
			Carrera Begua_1-2_ido_Rep1_ATH1	Ler			dormant and germinating seeds
			Carrera Begua_1-5_abi3_Rep1_ATH1	abi-3	Ler		dormant and germinating seeds
			Carrera Begua_1-6_fus_Rep1_ATH1	fus	Ler		dormant and germinating seeds
			Carrera Begua_1-7_rdo_Rep1_ATH1	rdo	Ler		dormant and germinating seeds
			Carrera Begua_1-8_lar_Rep2_ATH1	Ler			dormant and germinating seeds
The role of Cdpk6 in develpoment	NASCARRAYS-62	genetic modification design	Boyce_A1.1-boyce-Kan1_SLD	aeq+	Col-0	Aequorin transgene	whole seedling
			Boyce_A2.1-boyce-cpdk6-yfp-4-1_SLD	cdpk6-yfp 4	Col-0	cdpk6-yfp transgene	whole seedling
			Boyce_A3.1-boyce-Kan3_SLD	cdpk6-yfp-1	Col-0	cdpk6-yfp transgene	whole seedling
			Boyce_A3.2-boyce-cpdk-yfp-1_SLD	cdpk6-yfp-1	Col-0	cdpk6-yfp transgene	whole seedling
Characterisation of the genetic basis of changes in stomatal numbers at elevated atmospheric carbon dioxide concentrations	NASCARRAYS-63	growth condition design	Bird_1-1_high-light-ambientCO2_Rep1_ATH1	Col-0			Centre of rosette up to leaf 11
			Bird_1-2_medium-light-ambientCO2_Rep1_ATH1	Col-0			Centre of rosette up to leaf 11
			Bird_1-3_low-light-ambientCO2_Rep1_ATH1	Col-0			Centre of rosette up to leaf 11
			Bird_1-4_high-light-highCO2_Rep1_ATH1	Col-0			Centre of rosette up to leaf 11
			Bird_1-5_medium-light-highCO2_Rep1_ATH1	Col-0			Centre of rosette up to leaf 11
			Bird_1-6_low-light-highCO2_Rep1_ATH1	Col-0			Centre of rosette up to leaf 11
An investigation into transcriptional changes in the developing Arabidopsis leaf caused by a novel signalling protein, SPH1.	NASCARRAYS-65	genetic modification design	Wheeler-w05_SLD_Rep1	Col-0			rosette leaves
			Wheeler-a05_SLD_Rep1	SPH1	Col-0	RNAi construct in SPH1	rosette leaves
			Wheeler-w14_SLD_Rep1	Col-0			rosette leaves
			Wheeler-a14_SLD_Rep1	SPH1	Col-0	RNAi construct in SPH1	rosette leaves
Investigating the links between organic acid and carbohydrate regulation of gene expression.	NASCARRAYS-66	genetic modification design	Greville_A-01-grevi-CC1_SLD	col-7			whole seedling
			Greville_A-04-grevi-AC1_SLD	ACN1-2	col-7	T-DNA insert into At3g16910	whole seedling
			Greville_A-07-grevi-CT1_SLD	col-7			whole seedling
			Greville_A-10-grevi-AT1_SLD	ACN1-2	col-7	T-DNA insert into At3g16910	whole seedling
Mechanisms of DNA double strand break repair in Arabidopsis non-homologous end joining mutants	NASCARRAYS-67	genetic modification design; compound treatment design	West_A-1-WestC-wsu_SLD	ws-2			whole plant
			West_A-2-WestC-wsb_SLD	ws-2			whole plant
			West_A-3-WestC-kuu_SLD	ku80	ws-2	TDNA insert in At1g48050	whole plant
			West_A-4-WestC-kub_SLD	ku80	ws-2	TDNA insert in At1g48050	whole plant
The effects of the sfr2, sfr3 and sfr6 mutations on lyotropic stress responses	NASCARRAYS-70	stimulus or stress design; genetic modification design; time series design	Warren-wildtype-control-A-1_REP1	col-0			All aerial tissue
			Warren-sf6-control-A-3_REP1	sf6	col-0	EMS mutant	All aerial tissue
			Warren-sf3-control-A-5_REP1	sf3	col-0	EMS mutant	All aerial tissue
			Warren-sf2-control-A-7_REP1	sf2	col-0	EMS mutant	All aerial tissue
			Warren-wildtype-cold-A-9_REP1	col-0			All aerial tissue
			Warren-sf6-cold-A-11_REP1	sf6	col-0	EMS mutant	All aerial tissue
			Warren-sf3-cold-A-13_REP1	sf3	col-0	EMS mutant	All aerial tissue
			Warren-sf2-cold-A-15_REP1	sf2	col-0	EMS mutant	All aerial tissue
			Warren-wildtype-drought-A-17_REP1	col-0			All aerial tissue
			Warren-sf6-drought-A-19_REP1	sf6	col-0	EMS mutant	All aerial tissue
			Warren-00f-A-21_REP1				All aerial tissue
			Warren-03f-A-23_REP1				All aerial tissue
			Warren-24f-A-25_REP1				All aerial tissue
Effect of mycotoxin treatment on gene expression of wild-type and an altered sensitivity mutant	NASCARRAYS-71	genetic modification design; compound treatment design; time series design	Werner_1-1_wildtype-2hr-control(c2s)_Rep1_ATH1	Col-0			15 DAG seedlings
			Werner_1-2_wildtype-24hr-control(c4s)_Rep1_ATH1	Col-0			15 DAG seedlings
			Werner_1-3_mutant-2hr-control(j2s)_Rep1_ATH1	zorro	Columbia JE100	EMS mutant	15 DAG seedlings
			Werner_1-4_mutant-24hr-control(j4s)_Rep1_ATH1	zorro	Columbia JE100	EMS mutant	15 DAG seedlings
			Werner_1-5_wildtype-2hr-zearalenone(c2t)_Rep1_ATH1	Col-0			15 DAG seedlings
			Werner_1-6_wildtype-24hr-zearalenone(c4t)_Rep1_ATH1	Col-0			15 DAG seedlings
			Werner_1-7_mutant-2hr-zearalenone(j2t)_Rep1_ATH1	zorro	Columbia JE100	EMS mutant	15 DAG seedlings
			Werner_1-8_mutant-24hr-zearalenone(j4t)_Rep1_ATH1	zorro	Columbia JE100	EMS mutant	15 DAG seedlings
The molecular basis of chilling and freezing stress	NASCARRAYS-73	genetic modification design	Knight_A-1.1-knigh-wam_SLD	Col-0			whole seedlings
			Knight_A-1.2-knigh-wco_SLD	Col-0			whole seedlings
			Knight_A-1.3-knigh-sam_SLD	sfr6	col-0	EMS Mutant	whole seedlings
			Knight_A-1.4-knigh-sco_SLD	sfr6	col-0	EMS Mutant	whole seedlings
			Knight_A-1.5-knigh-cam_SLD	cls8	col-0	EMS Mutant	whole seedlings
			Knight_A-1.6-knigh-cco_SLD	cls8	col-0	EMS Mutant	whole seedlings
Targets of the mci genes.	NASCARRAYS-74	genetic modification design	Davies_A-1-DAVIE-CON_REP1	ws			inflorescence
			Davies_A-3-DAVIE-T13_REP1	T13	ws	TDNA insert into At3g47620	inflorescence
			Davies_A-5-DAVIE-T14_REP1	T14	ws	TDNA insert into At1g69690	inflorescence
			Davies_A-7-DAVIE-HET_REP1	HET	ws	heterozygous for an insertion at At1g69690 and an insertion at At3g47620	inflorescence
Differential gene expression patterns in Arabidopsis mutants lacking the K+ channels, akt1, cngc1 and cngc4.	NASCARRAYS-76	genetic modification design	Hampton_1-1_ws2_Rep1_ATH1	Wassilewskija			Whole roots
			Hampton_1-2_akt1_Rep1_ATH1	akt1-1	Wassilewskija		Whole roots
			Hampton_1-3_cngc4_Rep1_ATH1	cngc4			Whole roots
			Hampton_1-4_cngc1_Rep1_ATH1	cngc1			Whole roots
Identification of Core Genes Regulating Plant Programmed Cell Death (PCD)	NASCARRAYS-77	compound treatment design	Diamond_A-1-Diamo-fum_SLD	Ler			Cell culture
			Diamond_A-3-Diamo-fum_SLD	Ler			Cell culture
Genes affected by hog1 alleviation of CHS silencing	NASCARRAYS-78	genetic modification design	Jordan_A-1.1-Jorda-ECG_SLD	CHS	Ler	Contains an additional copy of the chalcone synthase (CHS) gene causing homology dependent gene silencing of the TT4 gene. Homozygous for a single silencing insert.	total tissue
			Jordan_A-2.1-Jorda-15B_SLD	15B	Ler	EMS Mutant of N1695	total tissue
Molecular basis of respiratory burst-mediated thermotolerance in Arabidopsis	NASCARRAYS-79	genetic modification design	Evans_A-1-evans-w20_SLD	Col-0
			Evans_A-2-evans-w30_SLD	Col-0
			Evans_A-3-evans-w40_SLD	Col-0
			Evans_A-4-evans-m20_SLD	AtrbohB	Col-0	dspm insertion into At1g09090
			Evans_A-5-evans-m30_SLD	AtrbohB	Col-0	dspm insertion into At1g09090
			Evans_A-6-evans-m40_SLD	AtrbohB	Col-0	dspm insertion into At1g09090
The trans-differentiation of cultured Arabidopsis cells	NASCARRAYS-80	time series design; compound treatment design	Brown_A-1-Brown-cal_SLD	Ler-0			Cell culture
			Brown_A-2-Brown-cal_SLD	Ler-0			Cell culture
			Brown_A-3-Brown-cal_SLD	Ler-0			Cell culture
			Brown_A-4-Brown-cal_SLD	Ler-0			Cell culture
			Brown_A-5-Brown-cal_SLD	Ler-0			Cell culture
			Brown_A-6-Brown-cal_SLD	Ler-0			Cell culture
Gibberellin and ethylene cross-talk at the level of transcriptional regulation in Arabidopsis	NASCARRAYS-81	compound treatment design	De Grauwe_1-10_GA4-etr1-3hr_Rep1_ATH1	etr1-1	Col		Whole plant
			De Grauwe_1-1_water-Col0-0hr_Rep1_ATH1	Col-0			Whole plant
			De Grauwe_1-2_water-Col0-1hr_Rep1_ATH1	Col-0			Whole plant
			De Grauwe_1-3_GA4-Col0-30min_Rep1_ATH1	Col-0			Whole plant
			De Grauwe_1-4_GA4-Col0-1hr_Rep1_ATH1	Col-0			Whole plant
			De Grauwe_1-5_GA4-Col0-3hr_Rep1_ATH1	Col-0			Whole plant
			De Grauwe_1-6_water-etr1-0hr_Rep1_ATH1	etr1-1	Col		Whole plant
			De Grauwe_1-7_water-etr1-1hr_Rep1_ATH1	etr1-1	Col		Whole plant
			De Grauwe_1-8_GA4-etr1-30min_Rep1_ATH1	etr1-1	Col		Whole plant
			De Grauwe_1-9_GA4-etr1-1hr_Rep1_ATH1	etr1-1	Col		Whole plant
To identify changes in gene expression during silique senescence in Arabidopsis thaliana	NASCARRAYS-82	development or differentiation design	Yang_1-3_young-pod_Rep2_ATH1	Col-1			mature and senescing siliques
			Yang_1-6_old-pod_Rep3_ATH1	Col-1			mature and senescing siliques
Carbohydrate- and redox-regulation of gene expression in a TPT mutant	NASCARRAYS-84	growth condition design; genetic modification design;	Walters_A-01-Kruger-WL1_REP1	Ws-2			unshaded mature rosette leaves
			Walters_A-04-Kruger-WH1_REP1	Ws-2			unshaded mature rosette leaves
			Walters_A-07-Kruger-ML1_REP1		Ws-2	T-DNA insert	unshaded mature rosette leaves
			Walters_A-10-Kruger-MH1_REP1		Ws-2	T-DNA insert	unshaded mature rosette leaves
Seedling transcriptome affected by a far-red light preconditioning treatment to block chloroplast development.	NASCARRAYS-89	genetic modification design	McCormac_2-1_wildtype-Frprecon_Rep1_ATH1	Col-0			young seedlings in entirety with cotyledons, hypocotyl and primary roots - (no emerged true leaves).
			McCormac_2-2_wildtype-Dpretreated_Rep1_ATH1	Col-0
			McCormac_2-3_gun-mutant-Frprecon_Rep1_ATH1	gun1,gun5 double mutant
			McCormac_2-4_gun-mutant-Dpretreated_Rep1_ATH1	gun1,gun5 double mutant
			McCormac_2-9_phyAmutant-FRprecon_Rep1_ATH1	phyA-null mutant
The mechanisms involved in the interplay between dormancy and secondary growth in Arabidopsis	NASCARRAYS-92	genetic modification design;	Dubos_A-1-wtx_Rep1	Col-0			xylem
			Dubos_A-2-wtc_Rep1	Col-0			cork
			Dubos_A-3-6kx_Rep1	MYB61 knockout			xylem
			Dubos_A-4-6kc_Rep1	MYB61 knockout			cork
			Dubos_A-5-5kx_Rep1	MYB50 knockout			xylem
			Dubos_A-6-5kc_Rep1	MYB50 knockout			cork
			Dubos_A-7-wlh_Rep1	Ler			hypocotyl
			Dubos_A-8-aih_Rep1	abi1	Ler		hypocotyl
			Dubos_A-9-aah_Rep1	aba1	Ler		hypocotyl
			Dubos_A-10-wth_Rep1	Col-0			hypocotyl
			Dubos_A-11-mxh_Rep1	max4			hypocotyl
			Dubos_A-12-arh_Rep1	axr1			hypocotyl
Comparison of CATMA, Affymetrix and Agilent arrays	NASCARRAYS-94	unknown experiment design type	Beynon_1-1-cat-SpikeMix1_Rep1_ATH1	Col-1			whole shoot
			Beynon_1-2-cat-SpikeMix2_Rep1_ATH1	Col-1			whole shoot
			Beynon_1-3-cat-SpikeMix3_Rep1_ATH1	Col-1			whole shoot
			Beynon_1-4-cat-SpikeMix4_Rep1_ATH1	Col-1			whole shoot
			Beynon_1-5-cat-SpikeMix5_Rep1_ATH1	Col-1			whole shoot
			Beynon_1-6-cat-SpikeMix6_Rep1_ATH1	Col-1			whole shoot
			Beynon_1-7-cat-SpikeMix7_Rep1_ATH1	Col-1			whole shoot
			Beynon_1-8-cat-ReferenceMix_Rep1_ATH1	Col-1			whole shoot
Polycomb Binding Protein	NASCARRAYS-95	genetic modification design	Cain_1-1_WT1_Rep1_ATH1	Col-0			Whole seedlings
			Cain_1-3_CDB1-Knockout_Rep1_ATH1	CDB1	Col-0	Complete knockout	Whole seedlings
Clarification of the genetic basis of the iae1 and iae2 phenotypes	NASCARRAYS-96	genetic modification design	Stevenson-jarvis_2-1_iae1_Rep1_ATH1	iae1	Ler		crown, hypocotyl, cotyledons and apical meristem bud
			Stevenson-jarvis_2-4_iae2_Rep1_ATH1	iae2	Ler		crown, hypocotyl, cotyledons and apical meristem bud
			Stevenson-jarvis_2-8_B1798_Rep2_ATH1	B1798	Ler		crown, hypocotyl, cotyledons and apical meristem bud
The molecular basis of plant insect interactions	NASCARRAYS-101	pathogenicity design	Pritchard_A-1-PRITC-CTR_Rep1	Col-0			2 mature rosette leaves
			Pritchard_A-4-PRITC-API_Rep1	Col-0			2 mature rosette leaves
Differential gene expression patterns in the phosphate deficient mutant, pho 1	NASCARRAYS-102	genetic modification design	Hammond_2-1_Col2wildtype_Rep1_ATH1	Col-2			Rosette leaves
			Hammond_2-2_pho1mutant_Rep1_ATH1	pho1	Col-2	EMS mutant	Rosette leaves
Identification of genes involved in nutritional regulation of root architecture	NASCARRAYS-103	genetic modification design; growth condition design	Gan_1-1_wildtype-nitrate-minus(WNM)_Rep1_ATH1	Col-0			Whole root system
			Gan_1-2_mutant-nitrate-minus(ANM)_Rep1_ATH1	ANR1	Col-0	knock-out mutant	Whole root system
Differential gene expression patterns in potassium-starved and Caesium-treated plants	NASCARRAYS-105	compound treatment design	Hammond_3-1_Control-shoot_Rep1_ATH1	ws-2			shoots
			Hammond_3-2_Potassium-starved-shoot_Rep1_ATH1	ws-2			shoots
			Hammond_3-3_Caesium-treated-shoot_Rep1_ATH1	ws-2			shoots
			Hammond_3-4_Control-root_Rep1_ATH1	ws-2			all root material
			Hammond_3-5_Potassium-starved-root_Rep1_ATH1	ws-2			all root material
			Hammond_3-6_Caesium-treated-root_Rep1_ATH1	ws-2			all root material
Identification of genes involved in secondary cell wall development in the hypocotyls of short day grown Arabidopsis	NASCARRAYS-117	growth condition design	Eland_2-1_A1-eland-ch1	col			hypocotyls
AtGenExpress: Response to virulent, avirulent, typeIII-secretion system deficient and nonhost bacteria	NASCARRAYS-120	genetic modification design; organism part comparison design; development or differentiation design	AtGen_A-1_17-1_REP1_ATH1	Col-0			leaves
			AtGen_A-5_21-1_REP1_ATH1	Col-0			leaves
			AtGen_A-9_22-1_REP1_ATH1	Col-0			leaves
			AtGen_A-13_23-1_REP1_ATH1	Col-0			leaves
			AtGen_A-18_24-2_REP2_ATH1	Col-0			leaves
			AtGen_A-21_25-1_REP1_ATH1	Col-0			leaves
			AtGen_A-25_26-1_REP1_ATH1	Col-0			leaves
			AtGen_A-29_27-1_REP1_ATH1	Col-0			leaves
			AtGen_A-33_28-1_REP1_ATH1	Col-0			leaves
			AtGen_A-37_29-1_REP1_ATH1	Col-0			leaves
			AtGen_A-41_30-1_REP1_ATH1	Col-0			leaves
			AtGen_A-45_31-1_REP1_ATH1	Col-0			leaves
			AtGen_A-49_32-1_REP1_ATH1	Col-0			leaves
			AtGen_A-53_33-1_REP1_ATH1	Col-0			leaves
			AtGen_A-58_34-2_REP1_ATH1	Col-0			leaves
			AtGen_A-61_35-1_REP1_ATH1	Col-0			leaves
AtGenExpress: Response to Phytophthora infestans	NASCARRAYS-123	genetic modification design; organism part comparison design; development or differentiation design	AtGen_C-1_1-C-6_REP1_ATH1	Col-0			leaves
			AtGen_C-4_1-C-12_REP1_ATH1	Col-0			leaves
			AtGen_C-7_1-C-24_REP1_ATH1	Col-0			leaves
			AtGen_C-10_1-Pi-6_REP1_ATH1	Col-0			leaves
			AtGen_C-13_1-Pi-12_REP1_ATH1	Col-0			leaves
			AtGen_C-16_1-Pi-24_REP1_ATH1	Col-0			leaves
AtGenExpress: Light treatments	NASCARRAYS-124	genetic modification design; organism part comparison design; development or differentiation design	AtGen_D-1_1-DL_REP1_ATH1	Col-0			mainly hypocotyl and cotyledons
			AtGen_D-2_1-FL_REP1_ATH1	Col-0
			AtGen_D-3_1-PL_REP1_ATH1	Col-0
			AtGen_D-4_1-RL_REP1_ATH1	Col-0
			AtGen_D-5_1-BL_REP1_ATH1	Col-0
			AtGen_D-6_1-AL_REP1_ATH1	Col-0
			AtGen_D-7_1-UL_REP1_ATH1	Col-0
			AtGen_D-8_1-WL_REP1_ATH1	Col-0
			AtGen_D-9_1-DS_REP1_ATH1	Col-0
			AtGen_D-10_1-FS_REP1_ATH1	Col-0
			AtGen_D-11_1-PS_REP1_ATH1	Col-0
			AtGen_D-12_1-RS_REP1_ATH1	Col-0
			AtGen_D-13_1-BS_REP1_ATH1	Col-0
			AtGen_D-14_1-AS_REP1_ATH1	Col-0
			AtGen_D-15_1-US_REP1_ATH1	Col-0
AtGenExpress: Developmental series (seedlings and whole plants)	NASCARRAYS-149	genetic modification design; organism part comparison design; development or differentiation design	ATGE_7_A2	Col-0			seedling, green parts
			ATGE_22_A	Col-0			developmental drift; whole plant after transition, but before bolting
			ATGE_23_A	Col-0			developmental drift; whole plant after transition, but before bolting
			ATGE_96_A	Col-0			seedling, green parts
			ATGE_97_A	Col-0			seedling, green parts
			ATGE_100_A	Col-0			seedling, green parts
			ATGE_101_A	Col-0			seedling, green parts
			ATGE_24_A	Col-0			developmental drift; whole plant after transition, but before bolting
AtGenExpress: Developmental series (leaves)	NASCARRAYS-150	genetic modification design; organism part comparison design; development or differentiation design	ATGE_19_A	Col-0			leaf 7, petiol
			ATGE_20_A	Col-0			leaf 7, proximal half
			ATGE_21_A	Col-0			leaf 7, distal half
			ATGE_26_A	Col-0			cauline leaves
			ATGE_5_A	Col-0			leaves 1 + 2
			ATGE_25_A	Col-0			senescing leaves
			ATGE_91_A	Col-0			leaf
			ATGE_10_A	Col-0			rosette leaf #4, 1cm long
			ATGE_11_A	gl1T			rosette leaf #4, 1cm long
			ATGE_12_A	Col-0			rosette leaf # 2
			ATGE_13_A	Col-0			rosette leaf # 4
			ATGE_14_A	Col-0			rosette leaf # 4
			ATGE_15_A	Col-0			rosette leaf # 8
			ATGE_16_A	Col-0			rosette leaf # 10
			ATGE_17_A	Col-0			rosette leaf # 12
			ATGE_18_A	gl1T	Col-0		rosette leaf # 12
			ATGE_87_A	Col-0			veg rosette (for phase change)
			ATGE_89_A	Col-0			veg rosette (for phase change)
			ATGE_90_A	Col-0			veg rosette (for phase change)
AtGenExpress: Developmental series (roots)	NASCARRAYS-151	genetic modification design; organism part comparison design; development or differentiation design	ATGE_3_A	Col-0			roots
			ATGE_9_A	Col-0			roots
			ATGE_93_A	Col-0			root
			ATGE_94_A	Col-0			root
			ATGE_95_A	Col-0			root
			ATGE_98_A	Col-0			root
			ATGE_99_A	Col-0			root
AtGenExpress: Developmental series (flowers and pollen)	NASCARRAYS-152	genetic modification design; organism part comparison design; development or differentiation design	ATGE_34_A	Col-0			flowers stage 12, sepals
			ATGE_35_A	Col-0			flowers stage 12, petals
			ATGE_36_A	Col-0			flowers stage 12, stamens
			ATGE_37_A	Col-0			flowers stage 12, carpels
			ATGE_40_A	Col-0			flowers stage 15, pedicels
			ATGE_41_A	Col-0			flowers stage 15, sepals
			ATGE_42_B	Col-0			flowers stage 15, petals
			ATGE_43_A	Col-0			flowers stage 15, stamen
			ATGE_45_A	Col-0			flowers stage 15, carpels
			ATGE_53_A	clv3-7	Col-0		flower stage 12 equivalent; multi-carpel gyneoceum; enlarged meristem; increased organ number
			ATGE_54_A	lfy-12	Col-0		flower stage 12 equivalent; flowers converted to leaf-like structures; some shoot characteristics
			ATGE_55_A	ap1-15	Col-0		flower stage 12 equivalent; flowers without sepals, petals replaced by sec. flowers
			ATGE_56_A	ap2-6	Col-0		flower stage 12 equivalent; flowers without sepals, petals; carpeloid structures on sepals
			ATGE_57_A	ap3-6	Col-0		flower stage 12 equivalent; flowers without petals, stamens
			ATGE_58_A	ag-12	Col-0		flower stage 12 equivalent; flowers without stamens, carpels; replaced by sepals and petals; indeterminate
			ATGE_59_A	ufo-1	Col-0		flower stage 12 equivalent; filamentous organs in whorls two and three
			ATGE_76_A	Col-0			flower stage 12 equivalent; multi-carpel gyneoceum; enlarged meristem; increased organ number
			ATGE_31_A2	Col-0			flowers stage 9
			ATGE_32_A2	Col-0			flowers stage 10/11
			ATGE_33_A	Col-0			flowers stage 12
			ATGE_39_A	Col-0			flowers stage 15
			ATGE_73_A	Col-0			mature pollen
			ATGE_92_A	Col-0			flower
AtGenExpress: Developmental series (shoots and stems)	NASCARRAYS-153	genetic modification design; organism part comparison design; development or differentiation design	ATGE_2_C	Col-0			hypocotyl
			ATGE_4_A	Col-0			shoot apex, vegetative + young leaves
			ATGE_6_A	Col-0			shoot apex, vegetative
			ATGE_8_A	Col-0			shoot apex, transition (before bolting)
			ATGE_27_A	Col-0			stem, 2nd internode
			ATGE_28_A2	Col-0			1st node
			ATGE_29_A2	Col-0			shoot apex, inflorescence (after bolting)
			ATGE_46_A	clv3-7	Col-0		shoot apex, inflorescence (after bolting)
			ATGE_47_A	lfy-12	Col-0		shoot apex, inflorescence (after bolting)
			ATGE_48_A	ap1-15	Col-0		shoot apex, inflorescence (after bolting)
			ATGE_49_A	ap2-6	Col-0		shoot apex, inflorescence (after bolting)
			ATGE_50_A	ap3-6	Col-0		shoot apex, inflorescence (after bolting)
			ATGE_51_A	ag-12	Col-0		shoot apex, inflorescence (after bolting)
			ATGE_52_A	ufo-1	Col-0		shoot apex, inflorescence (after bolting)
AtGenExpress: Developmental series (siliques and seeds)	NASCARRAYS-154	genetic modification design; organism part comparison design; development or differentiation design	ATGE_77_D	Col-0			siliques, w/ seeds stage 4
			ATGE_78_D	Col-0			siliques, w/ seeds stage 5
			ATGE_79_A	Col-0			seeds, stage 6, w/o siliques
			ATGE_81_A	Col-0			seeds, stage 7, w/o siliques
			ATGE_82_A	Col-0			seeds, stage 8, w/o siliques
			ATGE_83_A	Col-0			seeds, stage 9, w/o siliques
			ATGE_84_A	Col-0			seeds, stage 10, w/o siliques
AtGenExpress: Developmental series (mutants and other ecotypes)	NASCARRAYS-155	genetic modification design; organism part comparison design; development or differentiation design	Col-0_0_1	Col-0 wildtype with an AG::GUS reporter			no treatment; apical region; rosette stage
			Col-0_3_1				3 days long day condition; apical region; rosette stage
			Col-0_5_1				5 days long day condition; apical region; rosette stage
			Col-0_7_1				7 days long day condition; apical region; rosette stage
			Ler_0_1	Ler with an AG::GUS reporter			no treatment; apical region; rosette stage
			Ler_3_1				3 days long day condition; apical region; rosette stage
			Ler_5_1				5 days long day condition; apical region; rosette stage
			Ler_7_1				7 days long day condition; apical region; rosette stage
			co-2_0_1	co (CS175)			no treatment; apical region; rosette stage
			co-2_3_1				3 days long day condition; apical region; rosette stage
			co-2_5_1				5 days long day condition; apical region; rosette stage
			co-2_7_1				7 days long day condition; apical region; rosette stage
			ft-2_0_1	ft (CS184)			no treatment; apical region; rosette stage
			ft-2_3_1				3 days long day condition; apical region; rosette stage
			ft-2_5_1				5 days long day condition; apical region; rosette stage
			ft-2_7_1				7 days long day condition; apical region; rosette stage
			lfy-12_0_1	lfy-12			no treatment; apical region; rosette stage
			lfy-12_3_1				3 days long day condition; apical region; rosette stage
			lfy-12_5_1				5 days long day condition; apical region; rosette stage
			lfy-12_7_1				7 days long day condition; apical region; rosette stage
AtGenExpress: Effect of photosynthesis inhibitor PNO8 on seedlings	NASCARRAYS-191		RIKEN-GODA15A5	Col-0			complete plant
			RIKEN-GODA16A5	Col-0			complete plant
			RIKEN-GODA1A5	Col-0			complete plant
			RIKEN-GODA28A5	Col-0			complete plant
			RIKEN-GODA29A5	Col-0			complete plant
Starch Short Day Microarray Experiment (WT/ACL)	1/49 Experiment AT1	time series design; genetic modification design	At.StarchSD1.Wt.0L_Signal		col0		5th-8th leaves, 42 DAI
			At.StarchSD1.Wt.0.5L_Signal		col0		5th-8th leaves, 42 DAI
			At.STarchSD1.Wt.4L_Signal		col0		5th-8th leaves, 42 DAI
			At.StarchSD2.Wt.0D_Signal		col0		5th-8th leaves, 42 DAI
			At.StarchSD1.Wt.0.5D_Signal		col0		5th-8th leaves, 42 DAI
			At.StarchSD1.ACLA1.1L_Signal	alpha-acla1	col0	antisense ACLA1	5th-8th leaves, 42 DAI
Starch Short Day Microarray Experiment (WT/PU1/SS3)	2/49 Experiment AT2	time series design; genetic modification design	At.StarchSD2.WTR2L1_Signal		col0		5th-8th leaves, 42 DAI
			At.StarchSD2.WTR2L4_Signal		col0		5th-8th leaves, 42 DAI
			At.StarchSD2.WTR2D0.5_Signal		col0		5th-8th leaves, 42 DAI
			At.StarchSD2.WTR2D4_Signal		col0		5th-8th leaves, 42 DAI
			At.StarchSD2.WTR2D8_Signal		col0		5th-8th leaves, 42 DAI
			At.StarchSD1.PU1R1L1_Signal	pu1	col0	T-DNA insert into At5g04360	5th-8th leaves, 42 DAI
			At.StarchSD1.PU1R1L4_Signal	pu1	col0		5th-8th leaves, 42 DAI
			At.StarchSD1.PU1R1D0.5_Signal	pu1	col0		5th-8th leaves, 42 DAI
			At.StarchSD1.PU1R1D4_Signal	pu1	col0		5th-8th leaves, 42 DAI
			At.StarchSD1.PU1R1D8_Signal	pu1	col0		5th-8th leaves, 42 DAI
			At.StarchSD1.SS3R1L1_Signal	ss3	col0	T-DNA insert into At1g11720	5th-8th leaves, 42 DAI
			At.StarchSD1.SS3R1L4_Signal	ss3	col0		5th-8th leaves, 42 DAI
			At.StarchSD1.SS3R1D0.5_Signal	ss3	col0		5th-8th leaves, 42 DAI
			At.StarchSD1.SS3R1D4_Signal	ss3	col0		5th-8th leaves, 42 DAI
			At.StarchSD1.SS3R1D8_Signal	ss3	col0		5th-8th leaves, 42 DAI
Expression analysis of Arabidopsis suspension cells during sucrose starvation.	7/49 Experiment AT8	time series design; compound treatment design	Bassham_48h_PEG_1				suspension cells
			Bassham_0_h_sucrose_1				suspension cells
			Bassham_48h_sucrose_1				suspension cells
			Bassham_48h_1				suspension cells
